# Supplementary material for: Family Attitudes regarding Newborn Screening for Krabbe Disease: Results from a Survey of Leukodystrophy Registries
Source: Int J Neonatal Screen. 2020 Aug 20;6(3):66. doi: 10.3390/ijns6030066 (PMC7570074; doi:10.3390/ijns6030066)
Supplement: Supplementary file 1 [file IJNS-06-00066-s001.zip]

Archive with 1 entries (1 files):
- IJNS-831718-supplementary.pdf
